# Supplementary material for: Topographic effects on dispersal patterns of Phytophthora cinnamomi at a stand scale in a Spanish heathland
Source: PLoS One. 2018 Mar 30;13(3):e0195060. doi: 10.1371/journal.pone.0195060 (PMC5877875; doi:10.1371/journal.pone.0195060)
Supplement: S1 File — (XLS) [file pone.0195060.s001.xls]

## Sheet: Codes
Pathogen isolation (abund)
Code	Name	Description	Units
foco	Focus Indetifier	Identifier of the sampled focus	Letter ID
sample	Sample indentifier	Identifier of the sample in each focus	Dimensionless
posic	Sample position	Sample position with respect focus front	Class
np	Positives count	Number of P. cinnamomi isolations in each sample	Count
Focus growth patterns (ginc)
Code	Name	Description	Units
focus	Focus Indetifier	Identifier of the sampled focus	Number ID
direcc	Direction of growth	Directions in which focus growth was estimated	Classes
growth	Focus growth	Growth of the focus as difference on front positions	Meters
Focus growth direction (dirc)
Code	Name	Description	Units
id	Segment identifier	Identifier of the segment in wch focus axis was divided	Number ID
foco	Focus Indetifier	Identifier of the focus measured	Number ID
orienta	Segment azimuth	Azimuth of the segment at its starting point	Sexagesimal degrees
aspect	Terrain aspect	Azimuth of the slope aspect at segment starting point	Sexagesimal degrees
Focus width analysis (shap)
Code	Name	Description	Units
id	Measurement identifier	Identifier of the focus with measurement	Number ID
focus	Focus Indetifier	Identifier of the focus measured	Number ID
x	Distance to vertex	Distance from the upper vertex	Meters
y	Focus width	Horizontal semi-distance between opposite disease fronts	Meters
slope	Slope gradient	Terrain slope gradient	%
curvat	Plan curvature index	Contour curvature at each cell center	Dimensionless
Foci proliferation (prol)
Code	Name	Description	Units
t	Time	Time in years from 1981	Years
year	Year date	Year date	Years
s	Afected surface	Surface covered by foci	Hectares
n	Foci count	Number of foci observed each year	Number
Dispersal pattern of foci (topo)
Code	Name	Description	Units
id	Observation identifier	Correlative unique identifier of each observation	Dimensionless
iis	Inoculum introduction site	Control an cases identifier; 1 for cases(iis), 0 for controls	Binomial
x	X coordinate	UTM longitude coordinate ETR89 H29	Meters
y	Y coordinate	UTM latitude coordinate ETR89 H29	Meters
dnsfoci	Inoculum density	Density of foci observed in 1981	Foci / km2
dfoci	Distance to 1981 foci	Distance to disease foci found in 1981 imagery	Meters
ddrain	Distance to drainage	Distance to drainage streams ephemeral or not	Meters
dstable	Distance to goats stable	Distance to goat livestock building	Meters
dcultiv	Distance to forage crop	Distance to rye crop to feed the goats by browsing	Meters
droads	Distance to roads	Distance to the next road	Meters
elevat	Terrain elevation	Height above reference ellipsoid (ETRS89)	Meters
slope	Slope	Rate of maximum change in height from each cell	Percent
aspect	Aspect	Direction of slope from each cell	Degrees
curvat	Plan curvature index	Contour curvature at each cell center	Dimensionless
open	Positive openness index	Visibility from each cell	Dimensionless
radiat	Spring solar radiation (potential)	Potential solar radiation income from March 1 to May 31	kWH/m2
twi	Topographic wetness index	Accumulated number of cells upstream of a cell	Dimensionless
vdwater	Vertical distance to water streams	Height above the next water stream, ephemeral or not	Meters

## Sheet: abund
foco	sample	posic	np
A	1	inside	20
A	2	inside	15
A	3	front	3
A	4	front	25
A	5	outside	6
A	6	outside	4
B	1	inside	36
B	2	inside	38
B	3	front	28
B	4	front	24
B	5	outside	0
B	6	outside	6
C	1	inside	17
C	2	inside	16
C	3	front	16
C	4	front	41
C	5	outside	1
C	6	outside	3

## Sheet: ginc
focus	direcc	growth
1	down	11,50
1	level	2,00
1	up	0,00
2	down	7,50
2	level	0,00
2	up	0,00
3	down	5,00
3	level	2,00
3	up	0,00
4	down	7,00
4	level	2,00
4	up	0,00
5	down	3,00
5	level	0,50
5	up	0,90
6	down	2,00
6	down	0,50
6	level	1,00
6	level	0,00
6	up	0,60
6	up	0,05
7	down	0,00
7	down	0,50
7	level	0,00
7	level	2,00
7	up	0,00
7	up	0,30
8	down	33,00
8	level	1,00
8	up	0,00
9	down	98,00
9	level	2,50
9	up	0,00
10	down	82,00
10	level	1,00
10	up	0,60
11	down	8,00
11	level	0,50
11	up	0,00
12	down	24,00
12	level	1,50
12	up	0,00
13	down	41,00
13	level	2,00
13	up	0,00
14	down	43,00
14	level	1,50
14	up	0,00
15	down	36,00
15	level	1,00
15	up	0,45
16	down	3,00
16	level	0,00
16	up	0,00
17	down	0,00
17	down	0,50
17	level	0,00
17	level	1,00
17	up	0,00
17	up	0,35
18	down	5,00
18	level	0,00
18	up	0,00
19	down	2,00
19	level	0,00
19	up	0,00
20	down	1,00
20	level	0,50
20	up	0,00
21	down	24,00
21	level	2,50
21	up	0,00
22	down	3,00
22	level	0,50
22	up	0,80

## Sheet: dirc
Id	foco	orienta	aspect	dif
1	27	199,6	199,7	-0,1
2	27	200,6	197,4	3,2
3	27	200,6	197,4	3,2
4	27	202,3	194,5	7,7
5	27	196,9	194,5	2,4
6	27	196,9	193,5	3,4
7	27	193,8	193,8	-0,1
8	27	198,6	191,4	7,2
9	27	198,6	191,4	7,2
10	27	198,6	190,4	8,2
11	28	221,5	213,5	8,1
12	28	221,5	214,5	7,0
13	28	226,0	217,3	8,7
14	28	216,9	214,9	2,0
15	28	216,9	214,9	2,0
16	28	217,0	214,9	2,1
17	28	214,9	214,9	0,0
18	28	214,9	205,1	9,7
19	28	223,0	205,1	17,8
20	28	223,0	205,1	17,8
21	29	175,4	178,5	-3,1
22	29	178,2	178,1	0,1
23	29	178,2	174,6	3,6
24	29	173,5	174,6	-1,1
25	29	179,4	174,0	5,4
26	29	176,3	175,4	0,9
27	29	176,3	175,4	0,9
28	29	178,2	173,6	4,7
29	29	178,2	173,8	4,4
30	29	179,4	174,0	5,4
31	24	202,5	202,0	0,5
32	24	194,7	218,7	-24,0
33	24	194,7	219,8	-25,1
34	24	198,3	197,7	0,6
35	24	198,3	197,7	0,6
36	24	200,9	197,7	3,2
37	24	201,5	191,8	9,7
38	24	201,5	192,1	9,4
39	24	201,8	192,0	9,8
40	24	200,5	192,7	7,8
41	30	343,5	335,8	7,7
42	30	339,6	341,7	-2,2
43	30	339,6	341,7	-2,2
44	30	337,5	335,2	2,3
45	30	344,5	335,2	9,3
46	30	342,9	332,3	10,6
47	30	340,3	344,7	-4,4
48	30	338,6	344,7	-6,1
49	30	338,6	328,3	10,4
50	30	338,4	328,3	10,1
51	21	347,8	328,6	19,2
52	21	348,2	328,6	19,6
53	21	348,2	320,2	28,0
54	21	352,3	336,3	16,0
55	21	350,1	347,0	3,1
56	21	350,1	351,4	-1,3
57	21	340,8	341,9	-1,2
58	22	353,0	356,2	-3,2
59	22	348,9	362,3	-13,4
60	22	348,9	357,8	-8,9
61	22	348,9	340,1	8,8
62	22	354,1	340,5	13,6
63	22	354,1	339,1	15,0
64	22	351,7	337,7	14,0
65	22	354,2	331,7	22,5
66	22	354,2	345,7	8,6
67	31	343,4	340,4	3,1
68	31	343,4	341,1	2,3
69	31	342,0	340,5	1,5
70	31	342,0	344,4	-2,4
71	31	344,4	336,2	8,2
72	31	341,6	351,9	-10,3
73	31	341,6	351,9	-10,3
74	32	226,1	223,2	2,9
75	32	226,1	223,2	2,9
76	32	218,5	223,2	-4,6
77	32	218,5	223,2	-4,6
78	32	214,5	223,2	-8,6
79	32	214,5	217,1	-2,5
80	32	214,1	216,7	-2,6
81	32	211,0	216,7	-5,8
82	32	207,9	216,7	-8,8
83	32	207,9	187,7	20,2
84	33	220,0	230,1	-10,1
85	33	220,0	226,3	-6,4
86	33	215,8	223,7	-7,8
87	33	215,8	223,7	-7,8
88	33	215,8	214,0	1,8
89	33	212,3	216,8	-4,5
90	33	209,1	224,0	-14,9
91	33	209,4	226,3	-16,9
92	33	209,4	215,0	-5,6
93	33	207,7	210,4	-2,7
94	34	207,3	212,7	-5,3
95	34	210,4	212,7	-2,3
96	34	210,4	206,3	4,1
97	34	201,8	206,3	-4,5
98	34	201,8	213,7	-11,9
99	35	217,4	223,3	-5,9
100	35	217,5	221,6	-4,1
101	35	217,5	221,6	-4,1
102	35	230,8	217,4	13,5
103	35	230,8	217,4	13,5
104	35	212,3	217,4	-5,1
105	35	225,0	208,2	16,8
106	35	225,0	207,0	18,0
107	35	222,7	210,3	12,5
108	35	222,7	207,5	15,3
109	36	178,5	174,1	4,4
110	36	178,5	171,1	7,4
111	36	173,6	173,7	-0,1
112	36	173,6	168,9	4,7
113	36	167,9	168,9	-1,0
114	36	167,9	165,0	2,9
115	36	174,6	168,0	6,7
116	37	192,9	194,2	-1,3
117	37	191,3	194,2	-2,9
118	37	191,3	193,0	-1,7
119	37	195,8	193,0	2,8
120	37	197,1	192,2	4,8
121	37	194,0	192,2	1,8
122	38	194,1	192,5	1,6
123	38	189,8	192,5	-2,7
124	38	196,5	193,1	3,4
125	38	196,5	191,8	4,8
126	38	190,6	191,8	-1,1
127	38	190,6	196,8	-6,2

## Sheet: shap
id	focus	x	y	slope	curvat
0	27	0	0	19.6	0.43
1	27	5	1.75	19.6	0.43
2	27	10	2.25	20.8	0.43
3	27	15	3.55	22.4	0.43
4	27	20	4.6	24.2	0.43
5	27	25	5.15	26	0.68
6	27	30	5.3	28.2	0.68
7	27	35	5.8	28.9	0.68
8	27	40	6.35	31.5	0.68
9	27	45	7.15	36.3	0.48
10	27	50	7.25	37.6	0.48
0	28	0	0	8	0.3
11	28	5	2.1	8	0.3
12	28	10	3.15	8.4	0.3
13	28	15	4.2	8.5	0.3
14	28	20	5.8	8.5	0.37
15	28	25	6.05	9.7	0.32
16	28	30	7	10.5	0.33
17	28	35	8.25	10.2	0.33
18	28	40	9.05	11.6	0.33
19	28	45	9.3	12.2	0.43
20	28	50	10.2	13.9	0.43
0	29	0	0	21.4	0.33
21	29	5	2	21.4	0.33
22	29	10	3.2	22.3	0.33
23	29	15	4.25	22.8	0.35
24	29	20	4.75	23.7	0.35
25	29	25	5.4	23.7	0.35
26	29	30	5.8	25.4	0.35
27	29	35	6.45	27	0.35
28	29	40	6.85	26.9	0.32
29	29	45	7.05	27.5	0.32
30	29	50	7.35	28.3	0.32
0	24	0	0	10.6	0.29
31	24	5	2.05	10.6	0.29
32	24	10	3.3	15.6	0.29
33	24	15	4	17.9	0.21
34	24	20	4.45	17.3	0.21
35	24	25	5.3	16.9	0.18
36	24	30	6.15	17.8	0.18
37	24	35	7.1	17.8	0.18
38	24	40	7.35	19.3	0.17
39	24	45	7.5	21.2	0.17
40	24	50	7.45	21.9	0.17
0	30	0	0	17.3	0.31
41	30	5	1.65	17.3	0.31
42	30	10	2	17.3	0.31
43	30	15	2.4	20.1	0.31
44	30	20	2.45	22	0.31
45	30	25	2.7	23.6	0.08
46	30	30	2.9	23.9	0.08
47	30	35	2.45	27.1	0.08
48	30	40	3	25.8	0.08
49	30	45	3.3	24.6	-0.1
50	30	50	4.35	23.7	-0.1
0	21	0	0	16.4	0.23
51	21	5	2.2	16.4	0.23
52	21	10	2.85	19.1	0.14
53	21	15	3.35	20.3	0.14
54	21	20	3.95	19.8	0.14
55	21	25	4.45	21.8	0.14
56	21	30	4.8	19.2	-0.14
57	21	35	5.35	19.9	-0.14
0	22	0	0	12.2	0.23
58	22	5	1.5	12.2	0.23
59	22	10	1.75	14.2	0.23
60	22	15	1.9	14.8	0.17
61	22	20	1.75	14.4	0.17
62	22	25	2	16.2	0.17
63	22	30	2	17.8	0.17
64	22	35	2.05	16.9	0.13
65	22	40	2.45	16.6	0.13
66	22	45	2.2	19.2	0.13
0	31	0	0	21.5	0.15
67	31	5	2.6	21.5	0.15
68	31	10	3.25	22	0.15
69	31	15	3.6	23	0.15
70	31	20	3.7	24.3	0.15
71	31	25	4.25	24.3	0.15
72	31	30	4.7	24.3	-0.17
73	31	35	5.25	21	-0.17
0	32	0	0	9.5	0.08
74	32	5	2.9	9.5	0.08
75	32	10	4.3	10.4	0.08
76	32	15	5.8	9.3	0.08
77	32	20	6.2	9	0.06
78	32	25	6.35	8.5	0.06
79	32	30	6.6	8.7	0.11
80	32	35	7.55	7.1	0.11
81	32	40	8.2	8.6	0.11
82	32	45	8.4	11.2	0.11
83	32	50	9.2	9.1	0.11
0	33	0	0	10.3	0.17
84	33	5	2.65	10.3	0.17
85	33	10	3.35	11.2	0.05
86	33	15	3.6	12.2	0.05
87	33	20	4.15	10.5	0.05
88	33	25	5.15	9.8	0.05
89	33	30	5.35	10.3	0.05
90	33	35	5.75	11.3	0.16
91	33	40	5.8	11.4	0.16
92	33	45	5.55	12.2	0.05
93	33	50	5.8	11.3	0.05
0	34	0	0	17	0.34
94	34	5	1.75	17	0.34
95	34	10	2.7	18.1	0.34
96	34	15	3.35	19.5	0.43
97	34	20	4.7	18.2	0.52
98	34	25	4.9	21.8	0.52
0	35	0	0	15.7	0.3
99	35	5	2.4	15.7	0.3
100	35	10	3.2	16.4	0.3
101	35	15	3.95	16.4	0.3
102	35	20	4.3	16.3	0.3
103	35	25	4.8	17.7	0.3
104	35	30	5.65	18.9	0.52
105	35	35	6.55	20	0.52
106	35	40	7.15	21.6	0.45
107	35	45	7.75	23.5	0.45
108	35	50	7.95	24.2	0.45
0	36	0	0	19.4	0.27
109	36	5	1.2	19.4	0.27
110	36	10	2.05	21.6	0.27
111	36	15	3.15	23.2	0.13
112	36	20	3.35	24.2	0.13
113	36	25	3.9	24.6	0.13
114	36	30	4.2	24.2	0.13
115	36	35	4.7	24.9	0.27
0	37	0	0	17.7	0.23
116	37	5	1.6	17.7	0.23
117	37	10	2.05	18.1	0.23
118	37	15	2.25	19.2	0.2
119	37	20	2.55	21.2	0.2
120	37	25	2.05	23.1	0.2
121	37	30	2.6	23.6	0.2
0	38	0	0	20.2	0.21
122	38	5	1.65	20.2	0.21
123	38	10	1.9	20.6	0.21
124	38	15	2.15	23.5	0.21
125	38	20	2.7	25.2	0.11
126	38	25	2.8	25.8	0.11
127	38	30	3.45	25.4	0.11

## Sheet: prol
t	year	s	n
1	1981	0.15	2
4	1984	0.4484	2
17	1997	2.0926	9
20	2000	3.4376	23
25	2005	6.1471	29
30	2010	17.5174	104

## Sheet: topo2
id	iis	x	y	open	twi	radiat	curvat	aspect	slope	elevat	droads	dcultiv	ddrain	dfoci	vdwater	dnsfoci	dstable
1	0	300156	4359461	1.52	6.7	451.2	-0.113	162	9.3	650	323	348	40	245	5	6.9	898
2	0	299438	4359726	1.52	5	454.4	0.056	201	9.3	658	74	185	120	81	20	36.9	606
3	0	300110	4359471	1.55	5.3	449.7	0.175	222	4.8	651	357	302	79	284	19	8.6	860
4	0	299443	4359666	1.52	5	453.3	0.003	195	9.6	652	113	171	112	103	21	37.8	548
5	0	299470	4359061	1.46	4.4	452.9	0.138	203	16.5	623	110	549	74	163	20	22.2	166
6	0	299809	4358832	1.41	5.2	375.9	0.143	13	30.3	607	310	685	50	45	13	6.6	568
7	0	300278	4358787	1.15	5.7	395.8	-0.324	116	46.8	585	650	872	0	58	0	2	1015
8	0	300300	4359123	1.47	5.1	446.5	0.026	123	22.7	636	374	633	76	229	25	2.8	980
9	0	299798	4359045	1.5	5.2	450.5	0.019	197	11.2	630	360	475	158	18	37	13	483
10	0	300145	4359365	1.5	5.7	444.2	-0.044	125	15.2	643	381	371	35	278	8	6.4	858
11	0	299493	4359266	1.52	4.9	439.2	0.089	269	8.3	635	211	348	82	119	14	31.2	217
12	0	299674	4359947	1.45	5.2	439.1	-0.85	114	20.8	660	29	46	10	53	1	24.6	892
13	0	300339	4359192	1.46	5.4	441.4	0.04	117	25.8	638	305	620	60	284	21	2.8	1017
14	0	299592	4359709	1.49	6	444.2	0.156	124	15.9	652	208	30	25	217	5	34	640
15	0	299590	4359035	1.37	4.1	423.5	-0.749	99	29	618	184	531	10	92	3	18.8	286
16	0	299721	4359995	1.48	5.7	437.8	0.033	254	14.4	665	5	22	40	90	8	21.2	953
17	0	300345	4359672	1.54	7	453.5	-0.021	139	8.9	662	54	506	101	198	13	3.4	1159
18	0	300185	4358643	1.36	3.8	324.2	-0.176	22	50.5	593	707	954	57	224	13	1.7	992
19	0	300102	4359781	1.5	5.6	440.8	-0.009	258	13.8	662	170	238	60	103	11	9.6	1015
20	0	300008	4359028	1.43	4.5	400.1	0.176	71	30.4	615	544	529	38	194	17	5.9	692
21	0	300238	4359755	1.56	5.8	453.7	0.152	187	2	673	99	372	195	226	25	5.6	1108
22	0	300004	4359190	1.36	5.1	449.1	-0.61	209	41.1	612	595	383	14	245	6	8.9	683
23	0	299574	4358839	1.4	4	381.8	0.358	334	25.3	610	75	719	14	57	6	11	383
24	0	299533	4359949	1.54	5.6	448	0.096	260	4.7	675	18	175	147	16	17	28.3	846
25	0	299872	4358997	1.52	5.4	456	-0.01	194	13.3	625	408	524	116	56	35	8.8	565
26	0	299506	4358914	1.42	5.7	380.4	0.227	31	30.6	612	43	675	20	97	10	15.3	284
27	0	299434	4359591	1.52	5.8	452	0.1	212	10.7	646	158	175	90	78	17	38.5	473
28	0	299527	4359756	1.53	5.4	457.4	0.165	164	10.4	663	129	103	92	139	19	34.8	658
29	0	299498	4359275	1.51	5.3	432.2	0.115	302	8	635	216	337	76	119	13	31.5	227
30	0	299681	4360100	1.42	5.8	430.3	-0.358	268	5.1	666	10	135	10	116	1	18.6	1035
31	0	300322	4359582	1.54	5.9	448.6	-0.056	113	8.9	659	118	495	61	132	9	3.6	1099
32	0	299422	4359691	1.53	5.8	452.7	0.057	193	11.3	654	82	194	100	76	18	37.7	569
33	0	299997	4359524	1.42	6.1	437.2	-0.813	176	6.7	638	393	176	5	200	0	15	782
34	0	299528	4359174	1.53	5.7	447.7	-0.008	137	6.8	633	213	424	57	157	9	26.8	210
35	0	300076	4359138	1.47	4	453	0.622	206	18.5	621	559	466	47	284	17	5.7	755
36	0	299433	4358770	1.48	5.8	449.4	-0.117	120	18.4	634	25	839	32	208	12	9.9	376
37	0	299335	4359031	1.38	8.3	418.7	-0.71	88	23	609	5	626	0	108	1	21.9	101
38	0	300405	4359457	1.47	6.1	432.1	-0.028	98	19.1	644	112	591	20	15	5	2.7	1133
39	0	300038	4359294	1.5	5.7	446.3	0.072	235	17.2	638	511	322	89	344	24	9.8	734
40	0	299987	4359306	1.46	4.2	436.3	-0.005	247	25.3	630	549	280	45	322	13	12.4	688
41	0	299719	4359028	1.51	5.9	456	0.135	191	12.6	627	282	498	107	11	32	14.9	407
42	0	300149	4359514	1.54	5.7	451.3	0.082	209	7.3	654	304	325	95	257	15	7.8	910
43	0	299705	4359168	1.52	6.5	449.9	-0.015	218	8.9	639	358	364	136	145	25	20.9	387
44	0	299499	4359803	1.54	5.7	453.2	0.199	205	7.1	668	75	150	139	92	31	34.1	697
45	0	299346	4358953	1.45	4.4	394.5	0.149	15	24.6	625	40	690	58	183	17	18.6	177
46	0	299857	4359147	1.53	5.6	445.3	0.115	111	6.3	636	462	378	119	119	29	14	535
47	0	299718	4359402	1.54	5.9	450.2	0.153	128	8.2	652	448	143	145	200	27	28.3	481
48	0	300390	4359531	1.46	4.4	433	-0.037	93	18.5	649	86	566	10	51	2	2.8	1142
49	0	300232	4359565	1.54	6.1	455.4	0.107	184	7.5	661	206	405	150	190	17	5.2	1009
50	0	300341	4359254	1.49	5.3	446.7	0.06	121	19.1	643	272	595	72	225	21	2.8	1028
51	0	299561	4359571	1.44	6.2	421.7	-0.465	289	13.2	640	266	51	7	123	2	35.9	501
52	0	300275	4359478	1.56	5.5	450.6	0.054	225	6	657	210	459	114	125	16	4	1017
53	0	299737	4358860	1.38	5.7	368.4	-0.142	360	31	601	241	664	30	63	8	8.6	495
54	0	299926	4359297	1.38	3.9	394.6	-0.124	78	36.1	622	581	255	5	284	2	15.1	627
55	0	300165	4359376	1.47	5.5	443	-0.066	127	16.9	641	358	385	15	255	5	5.9	880
56	0	300415	4359453	1.45	6.3	430.9	-0.027	103	22.1	642	103	601	10	15	3	2.6	1142
57	0	299174	4358940	1.4	7.3	402.2	-1055	33	22.2	632	190	786	5	237	3	16.8	242
58	0	299999	4358838	1.4	4.9	455	0.41	198	28.6	596	500	706	25	176	8	3.4	735
59	0	299818	4358884	1.29	5.7	351.7	-0.043	350	34.8	594	323	635	0	0	0	7.6	552
60	0	300066	4359250	1.51	4.4	455.2	0.19	208	15.9	636	509	375	100	334	29	7.7	755
61	0	300122	4359718	1.52	5.4	441.6	0.011	261	12.7	664	209	278	80	125	15	9	994
62	0	300080	4359957	1.54	5.4	453.1	-0.026	211	9.8	670	5	193	67	86	11	9.1	1125
63	0	299425	4358779	1.52	5.4	451.3	-0.039	126	13.3	635	36	832	43	207	15	10.3	365
64	0	299802	4359363	1.49	5.6	436	-0.078	91	14.4	643	495	155	89	288	17	23	534
65	0	300128	4358849	1.44	5.5	444.3	0.241	233	23	607	630	742	60	121	19	2.6	852
66	0	299726	4359534	1.55	5.1	441.1	0.084	94	7.9	656	329	21	100	222	17	29.7	573
67	0	300264	4359703	1.55	5.7	454.2	0.061	139	7.9	670	110	414	177	265	20	4.9	1102
68	0	299207	4358890	1.49	5.8	418.1	-0.057	6	14.9	639	183	811	63	265	16	14.8	266
69	0	299593	4359294	1.54	5.2	450.7	0.049	224	8.3	641	313	292	113	133	19	29.8	316
70	0	300099	4359682	1.52	5.8	444.3	0.071	251	14.9	659	255	267	62	112	12	10.3	950
71	0	299645	4360068	1.46	6	432.7	-0.085	100	20.7	668	14	127	25	76	5	20.8	995
72	0	299656	4359233	1.52	5.4	450.4	-0.011	223	9.1	641	356	322	127	216	17	25.5	351
73	0	300098	4359348	1.55	5	453.1	0.233	174	6.8	646	431	334	86	330	21	8.1	806
74	0	300200	4359032	1.54	5.6	448.2	0.204	234	9.5	633	512	629	112	130	37	2.9	886
75	0	300362	4359326	1.49	4.8	442.5	0.036	111	19.5	646	220	585	70	152	18	2.8	1058
76	0	300077	4359043	1.37	6.1	407.2	0.186	272	30.6	605	605	546	15	213	5	4.6	760
77	0	299879	4358988	1.5	4.9	457.6	-0.047	192	15.7	624	409	535	107	60	33	8.6	572
78	0	300318	4359664	1.54	6.5	455	-0.051	138	11.5	663	83	479	111	204	14	3.9	1130
79	0	299733	4358797	1.47	4.2	399	0.021	13	23.2	622	235	729	95	104	28	6.9	529
80	0	300274	4358924	1.43	4.9	437.7	0.073	121	31	617	537	755	49	40	22	2.4	972
81	0	300198	4359329	1.46	5.7	435.5	-0.394	250	22.1	638	356	432	11	251	3	4.6	898
82	0	299973	4359482	1.41	4.9	437.8	-0.615	118	25.2	637	416	164	15	240	3	15.8	741
83	0	299439	4359535	1.51	5.6	447.9	0.044	192	6.2	641	190	180	72	25	13	38.4	421
84	0	300358	4359239	1.46	5.4	442.3	0.023	119	25.9	639	266	615	55	235	18	2.7	1041
85	0	299351	4358853	1.54	5.6	441	0.057	40	4.1	640	110	781	144	252	35	14	277
86	0	299988	4358712	1.42	4.7	372.5	0.144	36	36	616	497	825	65	233	29	2.4	784
87	0	300162	4359069	1.48	5.6	422.4	0.091	279	22.6	627	520	573	57	181	21	3.4	842
88	0	300319	4359321	1.55	5.1	452.1	0.196	144	6.2	650	261	545	114	175	26	3.1	1013
89	0	300100	4359318	1.55	5.1	451.4	0.225	170	6.9	644	443	355	75	338	16	7.3	803
90	0	300300	4359592	1.54	6.6	450.4	0.021	122	7.5	660	132	475	81	149	11	3.9	1083
91	0	299925	4359252	1.41	4.9	414.1	0.177	88	30.5	624	583	291	25	248	8	14.1	618
92	0	299899	4358726	1.47	4.9	417.5	0.13	23	16.5	627	407	800	100	174	37	3.1	703
93	0	299438	4359769	1.53	5.8	454.3	0.029	212	10.8	662	47	193	101	53	19	35.9	650
94	0	299576	4359384	1.48	4.7	432.7	-0.061	274	17.9	643	306	209	70	63	15	33.1	361
95	0	300410	4359396	1.46	5.7	432.1	-0.052	104	21.1	640	140	611	21	75	5	2.6	1122
96	0	299331	4359612	1.42	5.4	430.1	-0.844	96	16.5	641	83	275	5	0	0	38.6	485
97	0	299834	4359305	1.5	7	437.8	-0.005	94	12.4	639	541	216	92	271	19	19.9	539
98	0	300135	4358765	1.43	4.3	457.7	0.281	179	39.3	591	641	824	43	159	13	2.3	893
99	0	300388	4359154	1.37	5.2	430.4	-0.698	120	29.4	618	290	684	5	292	2	2.4	1065
100	0	300167	4359260	1.32	6.1	432.1	-0.568	130	18.9	627	419	443	0	319	1	4.7	855
101	0	299685	4359871	1.44	5.8	428.5	-1004	258	22.5	656	91	5	15	125	2	27	825
102	0	299631	4359059	1.47	5.1	447.6	-0.023	229	19.8	623	231	492	32	78	10	18.6	318
103	0	300060	4359784	1.48	5.6	425.3	-0.196	277	19.6	657	177	199	20	76	4	11.2	988
104	0	300269	4358764	1.36	4.5	432.7	-0.892	134	42.6	587	672	884	5	81	5	2	1013
105	0	299563	4359611	1.49	5.6	449.3	0.049	147	15.5	645	242	45	22	145	4	35.9	537
106	0	300311	4359051	1.4	5.1	432.1	-0.097	115	33.9	623	417	690	40	163	15	2.5	993
107	0	300220	4359207	1.5	5.7	435.4	-0.024	264	18.6	638	398	517	56	305	16	3.5	904
108	0	300234	4359166	1.52	5.3	438.2	0.02	264	13.6	639	411	553	78	260	20	3.3	911
109	0	299520	4359872	1.57	5	454.2	0.229	211	6.3	673	60	157	145	74	27	31.2	771
110	0	299964	4359217	1.36	7	414.4	-0.621	189	9.5	611	591	338	5	238	3	11.3	646
111	0	299943	4358719	1.46	5.1	390.9	0.053	32	27.6	623	452	811	82	201	35	2.6	743
112	0	299830	4358810	1.43	6.7	388	-0.13	22	25.6	611	335	710	60	72	19	5.4	602
113	0	300210	4359315	1.48	5	436.9	-0.019	254	22.1	640	351	452	30	248	9	4.2	909
114	0	299911	4359015	1.54	5.8	452.4	0.134	176	7.2	628	450	516	126	98	38	8.1	601
115	0	299725	4359552	1.53	6	442.6	-0.065	95	7.5	656	314	7	100	209	16	29.7	583
116	0	299720	4359474	1.54	5.1	445.5	0.003	109	7.8	655	389	78	117	217	20	29.1	528
117	0	299660	4358863	1.35	4.7	341	0.018	8	42.6	604	167	671	15	15	6	10.4	431
118	0	299455	4358902	1.45	5.4	390.3	0.086	34	28.5	624	0	708	53	145	22	15.1	267
119	0	299954	4359112	1.47	5.9	428.8	0.098	90	20.5	626	530	430	62	161	21	9.2	630
120	0	299845	4358994	1.5	6.3	459.1	-0.045	187	17.7	624	383	527	110	30	33	9.8	542
121	0	300265	4359600	1.55	5.9	452.4	0.088	139	6.6	662	158	440	118	181	16	4.6	1055
122	0	300082	4358790	1.44	4.7	441.2	0.313	223	18.5	591	585	780	35	188	8	2.4	833
123	0	299822	4358862	1.36	5.7	370.7	0.146	15	31	599	326	660	25	21	6	6.7	568
124	0	299486	4359029	1.44	4.5	456.3	0.062	199	21.6	619	100	575	65	166	16	20.6	193
125	0	300250	4359331	1.52	5.9	444.9	0.046	249	13.1	648	309	481	65	209	16	3.6	951
126	0	300196	4358643	1.25	4.1	302.6	0.298	13	57.3	592	717	958	49	219	10	1.7	1000
127	0	299527	4359129	1.53	5.8	446.2	0.167	125	7.5	631	198	468	45	169	8	24.5	205
128	0	299494	4358809	1.39	3.5	434	0.245	109	37.1	623	5	777	28	136	9	10.9	362
129	0	300237	4358938	1.53	4.7	453.1	0.292	160	11.6	625	549	722	87	35	32	2.6	935
130	0	299772	4359070	1.52	5.3	456.5	0.013	182	10.7	632	350	451	169	53	39	14.4	454
131	0	300106	4359139	1.44	4.3	449.8	0.515	146	25.3	620	533	484	21	269	8	4.9	785
132	0	300317	4359306	1.56	5.3	453.4	0.192	147	7.2	649	269	551	111	188	26	3.1	1010
133	0	299535	4359887	1.57	5.2	455.8	0.22	192	4.1	674	64	148	130	71	25	30.6	790
134	0	299628	4359487	1.53	5.3	442.3	0.077	263	10.7	653	368	100	110	132	21	33.4	468
135	0	300124	4359281	1.49	5	446.5	0.135	128	17.9	638	446	395	46	341	11	6.1	814
136	0	299609	4359374	1.51	5.5	444.9	0.164	250	12.1	647	336	211	100	95	19	31.9	376
137	0	299679	4359049	1.53	5.7	450	0.124	221	15.1	628	264	486	76	35	20	16.6	369
138	0	299695	4359047	1.52	4.8	453.2	0.158	208	12	628	273	488	91	22	24	16.3	385
139	0	299813	4359207	1.54	5.7	449.2	0.074	130	7.7	640	462	315	141	170	29	17.8	496
140	0	300125	4358922	1.46	4.3	434.4	0.177	253	24.2	614	635	680	60	111	23	2.9	832
141	0	300075	4359241	1.5	4.3	456.5	0.211	203	15.8	635	505	389	87	335	29	7.2	763
142	0	299471	4359893	1.54	5.2	442.6	0.105	242	4.9	671	7	210	109	30	16	31.2	780
143	0	300041	4359589	1.51	5	431.8	0.035	266	18.2	648	355	215	25	146	6	12.7	854
144	0	300130	4359173	1.43	4.7	445.5	-0.392	138	24.8	623	494	474	11	290	4	4.7	811
145	0	300255	4359842	1.54	5.7	436.9	0.078	42	8	673	28	366	145	221	26	5.1	1174
146	0	299914	4358865	1.37	4.2	448.9	-0.267	206	24.9	593	416	663	32	87	6	5.1	647
147	0	300121	4359225	1.47	4.9	449.6	0.204	141	18.2	632	476	431	40	340	10	5.5	806
148	0	300134	4359275	1.46	5	444.6	0.001	125	20.8	636	440	406	35	336	9	5.7	823
149	0	299411	4358759	1.5	4.7	446.1	-0.053	108	12.9	636	29	855	32	230	9	9.6	381
150	0	299416	4358970	1.39	4.8	359.8	-0.148	30	38.9	611	10	651	18	195	6	18.6	186
151	0	300165	4359382	1.47	5.8	440.9	-0.066	122	17	642	356	383	15	253	5	5.9	881
152	0	300123	4359115	1.35	6.3	403.3	-1170	277	30.1	613	532	513	0	239	2	4.3	800
153	0	299687	4359161	1.54	5.8	452.1	0.079	208	7.7	638	336	379	114	136	21	21.2	366
154	0	299702	4359983	1.46	6.3	431.6	-0.056	258	16	662	11	32	20	70	6	22.2	936
155	0	300136	4358806	1.46	5.1	450.8	0.214	215	24.4	601	640	787	76	133	20	2.4	877
156	0	300053	4359055	1.39	5.4	404.8	-0.724	258	26	599	595	526	10	238	3	5.1	734
157	0	300199	4358658	1.32	3.7	296.6	-0.017	21	60.4	585	714	944	39	206	7	1.8	993
158	0	299902	4359502	1.5	4.6	453.7	0.213	187	11.6	644	376	93	58	228	12	19.8	688
159	0	299451	4359853	1.54	5.3	446.4	0.152	254	8.4	668	11	211	100	43	16	32.9	737
160	0	299538	4359056	1.5	4.4	459.4	0.252	185	17	625	155	537	54	145	25	21.1	228
161	0	300043	4359189	1.44	5.1	445.5	-0.18	228	30.5	622	562	405	46	277	17	7.4	722
162	0	299648	4359332	1.54	5.6	449.4	0.082	229	7.4	647	372	236	144	148	24	29.3	384
163	0	300018	4359524	1.48	4.9	430.2	-0.091	266	17.6	642	404	195	25	202	5	14	799
164	0	300266	4359574	1.56	5.6	454.7	0.09	160	6.6	661	170	440	115	165	18	4.6	1045
165	0	300323	4359702	1.54	6.5	453.8	0.02	137	9.8	666	61	472	139	234	16	3.7	1151
166	0	300143	4359650	1.52	5.3	446.6	0.105	248	11.4	663	239	315	114	166	19	8.3	971
167	0	300392	4359312	1.43	4.6	433.7	0.054	110	27.8	638	201	619	40	161	10	2.6	1085
168	0	299658	4359463	1.56	5.2	447.8	0.08	245	8.3	655	395	111	145	152	25	31.9	474
169	0	300100	4359537	1.54	5.7	444.4	0.075	248	10.3	653	333	277	101	221	18	9.6	879
170	0	299654	4359886	1.46	3.8	445.7	0.052	122	21.6	660	96	40	15	98	4	27.4	824
171	0	300168	4358606	1.42	3.7	368.3	0.027	19	35	612	698	983	93	268	33	1.6	995
172	0	299448	4358893	1.45	5.3	390.9	0.067	33	28.3	627	11	715	64	155	24	15.2	266
173	0	300335	4359608	1.54	7.1	450.9	-0.113	126	8.7	658	92	510	57	145	8	3.5	1123
174	1	300339	4359501	1.54	6.2	446	0.024	99	8.8	656	148	515	72	68	14	3.3	1080
175	1	300262	4359412	1.53	5.2	451.6	0.054	224	9.9	652	259	463	81	154	14	3.8	981
176	1	299916	4359429	1.48	4.3	453	0.387	188	14.6	635	448	142	38	298	10	18.3	666
177	1	299521	4359034	1.48	4.9	456.4	0.075	184	17.4	622	131	561	74	142	21	20.3	221
178	1	299465	4359865	1.51	4.7	453.1	0.171	235	11.4	670	18	201	112	60	17	32.5	749
179	1	299450	4359894	1.52	4.8	442.5	0.119	264	8.9	669	5	228	90	30	14	31.4	776
180	1	299591	4359737	1.44	4.9	443.5	-0.077	118	20.7	654	193	35	25	207	6	33.5	663
181	1	299593	4359691	1.46	5.8	441.5	0.054	118	15.7	650	219	27	20	224	3	34.3	622
182	1	299573	4359921	1.54	5.2	452.8	0.12	138	8.5	675	64	126	101	64	20	28.6	829
183	1	300241	4359855	1.55	5.4	439.4	0.083	38	6	672	28	349	145	205	24	5.3	1171
184	1	300109	4359760	1.49	5.4	439.6	0.085	263	14.4	663	188	250	65	111	12	9.7	1007
185	1	300077	4359816	1.46	5.8	437.3	-0.002	258	17.1	660	144	201	35	60	5	10.6	1019
186	1	300122	4359905	1.54	5.9	446.5	-0.041	243	7.1	669	45	225	92	96	12	8.3	1114
187	1	300092	4359921	1.53	6.1	451	-0.101	223	10.8	668	40	196	66	76	10	9.1	1103
188	1	300093	4359870	1.52	5.6	444.2	-0.021	249	13.9	665	87	198	52	56	9	9.5	1068
189	1	300108	4359367	1.55	5.4	451.7	0.185	169	6.5	646	415	336	75	315	15	7.9	819
190	1	300103	4359361	1.54	5.7	449.6	0.178	153	5.9	646	422	334	80	321	15	7.8	813
191	1	300027	4359474	1.49	5	432.5	0.031	264	17.6	643	428	220	40	253	9	13	785
192	1	300363	4359480	1.52	5.4	444.2	-0.002	101	13.6	652	137	543	58	40	12	3	1097
193	1	299957	4359316	1.42	4.5	431.8	0.155	245	28.3	623	569	254	28	315	6	14.1	661
194	1	299972	4359267	1.4	4.8	419.9	-0.268	252	37.5	620	582	304	20	280	8	12	664
195	1	300211	4359224	1.47	5.5	433.6	-0.075	261	22.9	636	400	500	45	313	13	3.7	895
196	1	300073	4359150	1.48	4.3	450.3	0.565	219	19.4	622	558	455	56	284	19	5.8	750
197	1	300063	4359148	1.46	4.9	444.4	0.383	231	21.9	620	567	449	49	275	17	6.1	740
198	1	300207	4358901	1.52	5.8	454.4	0.24	186	11.6	621	598	738	105	30	39	2.5	914
199	1	300020	4358853	1.43	4.3	450.6	0.708	155	19.4	599	525	699	38	197	11	3.3	752
200	1	299928	4358945	1.47	5.7	458.4	0.044	201	23.4	618	443	587	92	105	30	6.4	633
201	1	299969	4359031	1.5	5.3	424.2	0.16	78	19	625	507	515	72	155	25	6.9	653
202	1	299929	4359053	1.54	6	444.6	0.159	121	6.7	629	481	480	95	117	27	8.8	610
203	1	299901	4359068	1.54	5.9	448.5	0.158	145	6	631	465	460	116	97	32	9.7	583
204	1	299886	4359068	1.55	5.7	450.9	0.109	162	6.3	631	452	457	131	83	40	10.4	568
205	1	299852	4359058	1.53	7.1	450.5	0	178	5.8	631	416	462	167	47	40	11.2	535
206	1	299773	4359043	1.52	5.4	450.2	0.053	159	11	630	338	476	155	41	37	13.7	458
207	1	299741	4359054	1.53	5.7	456.5	0.027	180	11.3	630	316	470	136	46	37	15.1	427
208	1	299659	4359041	1.49	5.9	445.5	0.01	234	18.9	624	238	503	50	46	13	17.1	347
209	1	299690	4359124	1.53	5.1	453.2	0.034	209	9.4	635	318	411	111	101	23	19.6	370
210	1	299665	4359152	1.53	6.2	449.8	0.02	225	9.4	636	315	396	92	131	18	21.5	346
211	1	299601	4359169	1.51	7	447.7	-0.055	232	16.4	631	279	405	42	179	8	24.3	283
212	1	299557	4359102	1.49	4.6	428.6	0.022	86	16.5	627	202	483	20	163	5	22.9	236
213	1	299534	4359137	1.52	5.1	437.9	-0.042	102	10.1	631	206	457	40	171	7	24.8	210
214	1	299546	4359148	1.49	5.9	440.3	-0.166	116	11.4	629	223	444	27	182	5	25	226
215	1	299685	4359335	1.56	5.4	453.8	0.125	195	7.6	648	411	219	183	184	25	27.8	419
216	1	299536	4359323	1.5	5	432	0.09	285	10.7	638	261	277	53	82	11	32.4	290
217	1	299521	4359241	1.54	6	446.7	0.111	227	5	636	240	363	112	150	18	29.4	228
218	1	299509	4359184	1.54	5.7	447.9	0.097	167	4	633	199	420	79	136	15	27.7	193
219	1	299463	4359028	1.42	4.5	456.9	0.111	195	23.6	617	81	581	49	177	14	20.9	172
220	1	299487	4359026	1.44	4.5	456.7	0.062	199	21.8	618	97	580	60	164	16	20.6	196
221	1	299531	4359042	1.49	4.7	457.5	0.157	186	17	623	145	548	62	141	23	20.6	227
222	1	299709	4359379	1.54	5.8	453.8	0.16	157	7.4	651	436	170	166	192	30	28	459
223	1	299729	4359369	1.54	5.7	451	0.096	144	6.8	650	455	170	153	213	28	26.9	471
224	1	299692	4359463	1.56	5.3	449.7	0.171	179	4.6	656	404	98	149	185	27	30.3	499
225	1	299757	4359443	1.53	5.2	447.5	0.026	115	14.4	651	415	89	92	243	19	27.2	537
226	1	299698	4359514	1.57	5.9	448	0.113	199	3.7	657	354	51	132	208	22	30.9	537
227	1	299743	4359525	1.53	4.5	440.7	-0.007	101	12.1	654	337	25	86	224	15	28.6	577
228	1	299805	4359486	1.49	6.1	434.5	0.005	90	13.4	644	375	35	34	243	7	25.2	601
229	1	299601	4359561	1.47	5.5	419	0.053	298	19.8	648	304	34	36	157	9	34.6	513
230	1	299537	4359605	1.5	4.8	449.1	0.094	146	11.6	647	225	70	32	124	7	36.7	521
231	1	299483	4359600	1.51	5.2	454.2	0.044	176	9.8	648	184	125	71	90	12	37.8	496
232	1	299661	4359572	1.54	5.8	437.2	0.009	293	8	655	312	10	74	212	15	32.4	556
233	1	299731	4359542	1.5	5.2	444	0.038	108	10.4	656	323	15	95	215	16	29.2	580
234	1	299448	4359646	1.52	6.2	449.2	-0.102	207	8.9	651	129	163	112	117	19	38	530
235	1	299424	4359588	1.51	6.2	451.1	0.02	190	7.2	646	152	185	80	80	15	38.6	471
236	1	299410	4359615	1.52	6	452.5	0.086	212	10.5	647	126	195	71	76	13	38.5	493
237	1	299410	4359641	1.51	5.7	453.2	0.185	203	9.2	650	106	197	76	82	14	38.4	518
238	1	299363	4359636	1.48	4.9	441.9	-0.011	242	21.7	645	81	246	27	34	6	38.5	507
239	1	299377	4359701	1.51	5.4	451.2	0.044	224	12.9	652	40	240	60	30	10	37.7	573
240	1	299439	4359812	1.55	5.9	450.8	0.144	224	8.1	665	21	208	91	35	15	34.5	695
241	1	299586	4359873	1.54	5.3	457.8	0.101	144	17.6	670	110	96	80	106	19	29.8	791
242	1	299591	4359901	1.53	5.3	451.5	0.077	131	12.6	671	92	101	76	81	17	28.9	816
243	1	299609	4359936	1.52	4.5	448	0.078	116	19.8	672	75	101	72	45	17	27.1	854
244	1	299561	4359650	1.5	5.8	451.2	0.156	154	12.6	650	218	50	41	174	8	35.7	573
245	1	299235	4358883	1.52	5.5	430.2	-0.086	11	9.3	639	163	801	81	260	19	15.1	259
246	1	299249	4358873	1.51	5.2	427.1	-0.021	357	8.7	640	163	805	94	267	20	14.7	266
247	1	299270	4358910	1.49	5.3	416.4	0.062	11	15.9	636	120	763	76	228	20	16.2	226
248	1	299307	4358868	1.54	5.8	441.8	0.076	3	3.4	640	134	784	127	265	28	14.4	260
249	1	299345	4358859	1.54	5.4	438.9	0.115	51	5.8	640	111	778	147	257	35	14	271
250	1	299703	4359049	1.52	4.6	454.5	0.163	203	11.7	629	280	482	96	25	30	16	388
251	1	299795	4359085	1.54	5.8	449.3	0.003	170	6.2	633	379	435	196	52	42	14.4	477
252	1	299892	4359304	1.49	5.4	419	0.08	72	18.6	631	564	231	35	282	12	16.9	596
